# Supplementary material for: Mendelian randomization study reveals a causal relationship between rheumatoid arthritis and risk for pre-eclampsia
Source: Front Immunol. 2022 Dec 12;13:1080980. doi: 10.3389/fimmu.2022.1080980 (PMC9790901; doi:10.3389/fimmu.2022.1080980)
Supplement: Supplementary file 1 [file DataSheet_1.xlsx]

## Sheet: 工作表 1 - Supplementary Data Shee
Supplementary Data Sheet1
	Independent and genome-wide significant SNPs of rheumatoid arthritis used to construct the instrument variable.
	SNP	effect_allele.exposure	other_allele.exposure	effect_allele.outcome	other_allele.outcome	beta.exposure	beta.outcome	eaf.exposure	eaf.outcome	remove	palindromic	ambiguous	id.outcome	chr	pos	se.outcome	samplesize.outcome	pval.outcome	outcome	originalname.outcome	outcome.deprecated	mr_keep.outcome	data_source.outcome	chr.exposure	pos.exposure	se.exposure	pval.exposure	samplesize.exposure	id.exposure	exposure	mr_keep.exposure	pval_origin.exposure	data_source.exposure	N	R2	F	action	mr_keep
1	rs1014779	A	G	A	G	0.1298	-0.0234	0.2821	0.5196	FALSE	FALSE	FALSE	finn-b-O15_PRE_OR_ECLAMPSIA	6	33276466	0.024	NA	0.3296	Pre-eclampsia or eclampsia || id:finn-b-O15_PRE_OR_ECLAMPSIA	Pre-eclampsia or eclampsia	Pre-eclampsia or eclampsia || ||	TRUE	igd	6	33276466	0.0118	2.77971e-28	58284	ebi-a-GCST90013534	|| id:ebi-a-GCST90013534	TRUE	reported	igd	241.421	0.00647826	379.135	2	TRUE
2	rs11265409	T	C	T	C	0.2064	0.1388	0.0641	0.01598	FALSE	FALSE	FALSE	finn-b-O15_PRE_OR_ECLAMPSIA	1	160430247	0.0944	NA	0.1416	Pre-eclampsia or eclampsia || id:finn-b-O15_PRE_OR_ECLAMPSIA	Pre-eclampsia or eclampsia	Pre-eclampsia or eclampsia || ||	TRUE	igd	1	160430247	0.0321	1.19801e-10	58284	ebi-a-GCST90013534	|| id:ebi-a-GCST90013534	TRUE	reported	igd	241.421	0.000412352	23.9861	2	TRUE
3	rs11574914	A	G	A	G	0.1153	-0.0175	0.1513	0.2795	FALSE	FALSE	FALSE	finn-b-O15_PRE_OR_ECLAMPSIA	9	34710338	0.0264	NA	0.5081	Pre-eclampsia or eclampsia || id:finn-b-O15_PRE_OR_ECLAMPSIA	Pre-eclampsia or eclampsia	Pre-eclampsia or eclampsia || ||	TRUE	igd	9	34710338	0.0149	9.91745e-15	58284	ebi-a-GCST90013534	|| id:ebi-a-GCST90013534	TRUE	reported	igd	241.421	0.00228839	133.364	2	TRUE
4	rs117026326	T	C	T	C	0.381	0.1301	0.1113	0.04871	FALSE	FALSE	FALSE	finn-b-O15_PRE_OR_ECLAMPSIA	7	74126034	0.0558	NA	0.0198098	Pre-eclampsia or eclampsia || id:finn-b-O15_PRE_OR_ECLAMPSIA	Pre-eclampsia or eclampsia	Pre-eclampsia or eclampsia || ||	TRUE	igd	7	74126034	0.0424	2.44681e-19	58284	ebi-a-GCST90013534	|| id:ebi-a-GCST90013534	TRUE	reported	igd	241.421	0.000719324	41.8552	2	TRUE
5	rs11889341	T	C	T	C	0.1466	0.025	0.2112	0.2314	FALSE	FALSE	FALSE	finn-b-O15_PRE_OR_ECLAMPSIA	2	191943742	0.028	NA	0.3715	Pre-eclampsia or eclampsia || id:finn-b-O15_PRE_OR_ECLAMPSIA	Pre-eclampsia or eclampsia	Pre-eclampsia or eclampsia || ||	TRUE	igd	2	191943742	0.0129	4.32215e-30	58284	ebi-a-GCST90013534	|| id:ebi-a-GCST90013534	TRUE	reported	igd	241.421	0.00503612	294.307	2	TRUE
6	rs12192620	A	G	A	G	0.4313	-0.0423	0.5425	0.3157	FALSE	FALSE	FALSE	finn-b-O15_PRE_OR_ECLAMPSIA	6	32674318	0.0257	NA	0.0987711	Pre-eclampsia or eclampsia || id:finn-b-O15_PRE_OR_ECLAMPSIA	Pre-eclampsia or eclampsia	Pre-eclampsia or eclampsia || ||	TRUE	igd	6	32674318	0.0173	8.99498e-138	58284	ebi-a-GCST90013534	|| id:ebi-a-GCST90013534	TRUE	reported	igd	241.421	0.0122732	722.494	2	TRUE
7	rs1234313	G	A	G	A	0.0797	-0.0094	0.6075	0.6755	FALSE	FALSE	FALSE	finn-b-O15_PRE_OR_ECLAMPSIA	1	173166247	0.0253	NA	0.7114	Pre-eclampsia or eclampsia || id:finn-b-O15_PRE_OR_ECLAMPSIA	Pre-eclampsia or eclampsia	Pre-eclampsia or eclampsia || ||	TRUE	igd	1	173166247	0.0133	1.89701e-09	58284	ebi-a-GCST90013534	|| id:ebi-a-GCST90013534	TRUE	reported	igd	241.421	0.00368656	215.148	2	TRUE
8	rs12466919	T	C	T	C	0.1025	0.0053	0.1733	0.3448	FALSE	FALSE	FALSE	finn-b-O15_PRE_OR_ECLAMPSIA	2	61092858	0.025	NA	0.8328	Pre-eclampsia or eclampsia || id:finn-b-O15_PRE_OR_ECLAMPSIA	Pre-eclampsia or eclampsia	Pre-eclampsia or eclampsia || ||	TRUE	igd	2	61092858	0.0152	1.58891e-11	58284	ebi-a-GCST90013534	|| id:ebi-a-GCST90013534	TRUE	reported	igd	241.421	0.00218104	127.094	2	TRUE
9	rs12530098	T	C	T	C	0.1382	0.0447	0.1223	0.08242	FALSE	FALSE	FALSE	finn-b-O15_PRE_OR_ECLAMPSIA	6	14107197	0.043	NA	0.2982	Pre-eclampsia or eclampsia || id:finn-b-O15_PRE_OR_ECLAMPSIA	Pre-eclampsia or eclampsia	Pre-eclampsia or eclampsia || ||	TRUE	igd	6	14107197	0.0204	1.35394e-11	58284	ebi-a-GCST90013534	|| id:ebi-a-GCST90013534	TRUE	reported	igd	241.421	0.00122321	71.2106	2	TRUE
10	rs1265100	G	A	G	A	0.2166	0.0617	0.4327	0.1884	FALSE	FALSE	FALSE	finn-b-O15_PRE_OR_ECLAMPSIA	6	31105310	0.0305	NA	0.0432703	Pre-eclampsia or eclampsia || id:finn-b-O15_PRE_OR_ECLAMPSIA	Pre-eclampsia or eclampsia	Pre-eclampsia or eclampsia || ||	TRUE	igd	6	31105310	0.0134	5.65848e-59	58284	ebi-a-GCST90013534	|| id:ebi-a-GCST90013534	TRUE	reported	igd	241.421	0.0101608	596.866	2	TRUE
11	rs12918327	T	C	T	C	0.0867	0.0114	0.1118	0.2376	FALSE	FALSE	FALSE	finn-b-O15_PRE_OR_ECLAMPSIA	16	30626616	0.0281	NA	0.684301	Pre-eclampsia or eclampsia || id:finn-b-O15_PRE_OR_ECLAMPSIA	Pre-eclampsia or eclampsia	Pre-eclampsia or eclampsia || ||	TRUE	igd	16	30626616	0.0157	3.04299e-08	58284	ebi-a-GCST90013534	|| id:ebi-a-GCST90013534	TRUE	reported	igd	241.421	0.00119854	69.7728	2	TRUE
12	rs13103285	T	C	T	C	0.0989	0.0215	0.4018	0.5105	FALSE	FALSE	FALSE	finn-b-O15_PRE_OR_ECLAMPSIA	4	10726520	0.0237	NA	0.3647	Pre-eclampsia or eclampsia || id:finn-b-O15_PRE_OR_ECLAMPSIA	Pre-eclampsia or eclampsia	Pre-eclampsia or eclampsia || ||	TRUE	igd	4	10726520	0.0131	4.29042e-14	58284	ebi-a-GCST90013534	|| id:ebi-a-GCST90013534	TRUE	reported	igd	241.421	0.00475325	277.698	2	TRUE
13	rs1355208	G	A	G	A	0.0818	0.01	0.6377	0.5844	FALSE	FALSE	FALSE	finn-b-O15_PRE_OR_ECLAMPSIA	2	30445322	0.0239	NA	0.6748	Pre-eclampsia or eclampsia || id:finn-b-O15_PRE_OR_ECLAMPSIA	Pre-eclampsia or eclampsia	Pre-eclampsia or eclampsia || ||	TRUE	igd	2	30445322	0.0119	6.76862e-12	58284	ebi-a-GCST90013534	|| id:ebi-a-GCST90013534	TRUE	reported	igd	241.421	0.00457957	267.504	2	TRUE
14	rs144800424	T	C	T	C	0.0959	0.0229	0.3663	0.6197	FALSE	FALSE	FALSE	finn-b-O15_PRE_OR_ECLAMPSIA	1	17402801	0.0243	NA	0.3469	Pre-eclampsia or eclampsia || id:finn-b-O15_PRE_OR_ECLAMPSIA	Pre-eclampsia or eclampsia	Pre-eclampsia or eclampsia || ||	TRUE	igd	1	17402801	0.0144	2.5229e-11	58284	ebi-a-GCST90013534	|| id:ebi-a-GCST90013534	TRUE	reported	igd	241.421	0.00368379	214.986	2	TRUE
15	rs1538981	T	C	T	C	0.0671	0.0442	0.3568	0.5932	FALSE	FALSE	FALSE	finn-b-O15_PRE_OR_ECLAMPSIA	10	31411355	0.0241	NA	0.0670703	Pre-eclampsia or eclampsia || id:finn-b-O15_PRE_OR_ECLAMPSIA	Pre-eclampsia or eclampsia	Pre-eclampsia or eclampsia || ||	TRUE	igd	10	31411355	0.0114	4.41601e-09	58284	ebi-a-GCST90013534	|| id:ebi-a-GCST90013534	TRUE	reported	igd	241.421	0.00406597	237.381	2	TRUE
16	rs1883832	C	T	C	T	0.1052	0.0421	0.7483	0.7307	FALSE	FALSE	FALSE	finn-b-O15_PRE_OR_ECLAMPSIA	20	44746982	0.0267	NA	0.1147	Pre-eclampsia or eclampsia || id:finn-b-O15_PRE_OR_ECLAMPSIA	Pre-eclampsia or eclampsia	Pre-eclampsia or eclampsia || ||	TRUE	igd	20	44746982	0.0127	1.13006e-16	58284	ebi-a-GCST90013534	|| id:ebi-a-GCST90013534	TRUE	reported	igd	241.421	0.00421549	246.147	2	TRUE
17	rs1950897	T	C	T	C	0.1069	0.0115	0.5178	0.6897	FALSE	FALSE	FALSE	finn-b-O15_PRE_OR_ECLAMPSIA	14	68760141	0.0255	NA	0.654	Pre-eclampsia or eclampsia || id:finn-b-O15_PRE_OR_ECLAMPSIA	Pre-eclampsia or eclampsia	Pre-eclampsia or eclampsia || ||	TRUE	igd	14	68760141	0.0144	1.02212e-13	58284	ebi-a-GCST90013534	|| id:ebi-a-GCST90013534	TRUE	reported	igd	241.421	0.00441695	257.963	2	TRUE
18	rs2069235	A	G	A	G	0.1296	-0.0217	0.3771	0.3298	FALSE	FALSE	FALSE	finn-b-O15_PRE_OR_ECLAMPSIA	22	39747780	0.0251	NA	0.3877	Pre-eclampsia or eclampsia || id:finn-b-O15_PRE_OR_ECLAMPSIA	Pre-eclampsia or eclampsia	Pre-eclampsia or eclampsia || ||	TRUE	igd	22	39747780	0.014	1.69005e-20	58284	ebi-a-GCST90013534	|| id:ebi-a-GCST90013534	TRUE	reported	igd	241.421	0.00532972	311.557	2	TRUE
19	rs2075877	A	G	A	G	0.1058	0.157	0.3597	0.01717	FALSE	FALSE	FALSE	finn-b-O15_PRE_OR_ECLAMPSIA	21	45710052	0.0903	NA	0.0820503	Pre-eclampsia or eclampsia || id:finn-b-O15_PRE_OR_ECLAMPSIA	Pre-eclampsia or eclampsia	Pre-eclampsia or eclampsia || ||	TRUE	igd	21	45710052	0.0183	7.993e-09	58284	ebi-a-GCST90013534	|| id:ebi-a-GCST90013534	TRUE	reported	igd	241.421	0.00249682	145.541	2	TRUE
20	rs212389	A	G	A	G	0.1058	-0.0378	0.4297	0.7146	FALSE	FALSE	FALSE	finn-b-O15_PRE_OR_ECLAMPSIA	6	159489791	0.0261	NA	0.1467	Pre-eclampsia or eclampsia || id:finn-b-O15_PRE_OR_ECLAMPSIA	Pre-eclampsia or eclampsia	Pre-eclampsia or eclampsia || ||	TRUE	igd	6	159489791	0.0147	6.65733e-13	58284	ebi-a-GCST90013534	|| id:ebi-a-GCST90013534	TRUE	reported	igd	241.421	0.00411718	240.383	2	TRUE
21	rs2233424	T	C	T	C	0.1964	0.007	0.1933	0.06603	FALSE	FALSE	FALSE	finn-b-O15_PRE_OR_ECLAMPSIA	6	44233921	0.0474	NA	0.8832	Pre-eclampsia or eclampsia || id:finn-b-O15_PRE_OR_ECLAMPSIA	Pre-eclampsia or eclampsia	Pre-eclampsia or eclampsia || ||	TRUE	igd	6	44233921	0.0187	6.49232e-26	58284	ebi-a-GCST90013534	|| id:ebi-a-GCST90013534	TRUE	reported	igd	241.421	0.00300527	175.268	2	TRUE
22	rs2281830	A	G	A	G	0.1708	-0.0335	0.3942	0.3204	FALSE	FALSE	FALSE	finn-b-O15_PRE_OR_ECLAMPSIA	6	33695130	0.0256	NA	0.1907	Pre-eclampsia or eclampsia || id:finn-b-O15_PRE_OR_ECLAMPSIA	Pre-eclampsia or eclampsia	Pre-eclampsia or eclampsia || ||	TRUE	igd	6	33695130	0.0125	2.06205e-42	58284	ebi-a-GCST90013534	|| id:ebi-a-GCST90013534	TRUE	reported	igd	241.421	0.00895766	525.551	2	TRUE
23	rs28411352	T	C	T	C	0.0914	0.018	0.1803	0.2919	FALSE	FALSE	FALSE	finn-b-O15_PRE_OR_ECLAMPSIA	1	38278579	0.026	NA	0.4881	Pre-eclampsia or eclampsia || id:finn-b-O15_PRE_OR_ECLAMPSIA	Pre-eclampsia or eclampsia	Pre-eclampsia or eclampsia || ||	TRUE	igd	1	38278579	0.0136	1.66418e-11	58284	ebi-a-GCST90013534	|| id:ebi-a-GCST90013534	TRUE	reported	igd	241.421	0.00250611	146.084	2	TRUE
24	rs2847297	G	A	G	A	0.0903	-0.0429	0.5197	0.3451	FALSE	FALSE	FALSE	finn-b-O15_PRE_OR_ECLAMPSIA	18	12797694	0.0248	NA	0.0838706	Pre-eclampsia or eclampsia || id:finn-b-O15_PRE_OR_ECLAMPSIA	Pre-eclampsia or eclampsia	Pre-eclampsia or eclampsia || ||	TRUE	igd	18	12797694	0.0119	2.64972e-14	58284	ebi-a-GCST90013534	|| id:ebi-a-GCST90013534	TRUE	reported	igd	241.421	0.00546185	319.323	2	TRUE
25	rs2918392	C	T	C	T	0.0668	0.0343	0.6939	0.2904	FALSE	FALSE	FALSE	finn-b-O15_PRE_OR_ECLAMPSIA	5	10704797	0.026	NA	0.1879	Pre-eclampsia or eclampsia || id:finn-b-O15_PRE_OR_ECLAMPSIA	Pre-eclampsia or eclampsia	Pre-eclampsia or eclampsia || ||	TRUE	igd	5	10704797	0.0122	4.62104e-08	58284	ebi-a-GCST90013534	|| id:ebi-a-GCST90013534	TRUE	reported	igd	241.421	0.00327113	190.824	2	TRUE
26	rs3130379	C	T	C	T	0.2078	-0.0174	0.899	0.8615	FALSE	FALSE	FALSE	finn-b-O15_PRE_OR_ECLAMPSIA	6	30325531	0.0343	NA	0.6125	Pre-eclampsia or eclampsia || id:finn-b-O15_PRE_OR_ECLAMPSIA	Pre-eclampsia or eclampsia	Pre-eclampsia or eclampsia || ||	TRUE	igd	6	30325531	0.0165	2.63572e-36	58284	ebi-a-GCST90013534	|| id:ebi-a-GCST90013534	TRUE	reported	igd	241.421	0.00237815	138.607	2	TRUE
27	rs3134883	A	G	A	G	0.0991	0.0128	0.2065	0.363	FALSE	FALSE	FALSE	finn-b-O15_PRE_OR_ECLAMPSIA	10	6100725	0.0246	NA	0.604	Pre-eclampsia or eclampsia || id:finn-b-O15_PRE_OR_ECLAMPSIA	Pre-eclampsia or eclampsia	Pre-eclampsia or eclampsia || ||	TRUE	igd	10	6100725	0.0125	1.98381e-15	58284	ebi-a-GCST90013534	|| id:ebi-a-GCST90013534	TRUE	reported	igd	241.421	0.00356616	208.097	2	TRUE
28	rs3177747	A	G	A	G	0.4685	-0.1161	0.0993	0.02568	FALSE	FALSE	FALSE	finn-b-O15_PRE_OR_ECLAMPSIA	6	31321657	0.0752	NA	0.1229	Pre-eclampsia or eclampsia || id:finn-b-O15_PRE_OR_ECLAMPSIA	Pre-eclampsia or eclampsia	Pre-eclampsia or eclampsia || ||	TRUE	igd	6	31321657	0.0223	5.94019e-98	58284	ebi-a-GCST90013534	|| id:ebi-a-GCST90013534	TRUE	reported	igd	241.421	0.00289141	168.609	2	TRUE
29	rs34046593	A	G	A	G	0.1422	0.0154	0.1573	0.3102	FALSE	FALSE	FALSE	finn-b-O15_PRE_OR_ECLAMPSIA	4	26111593	0.0255	NA	0.5446	Pre-eclampsia or eclampsia || id:finn-b-O15_PRE_OR_ECLAMPSIA	Pre-eclampsia or eclampsia	Pre-eclampsia or eclampsia || ||	TRUE	igd	4	26111593	0.017	7.16638e-17	58284	ebi-a-GCST90013534	|| id:ebi-a-GCST90013534	TRUE	reported	igd	241.421	0.00223812	130.428	2	TRUE
30	rs34673422	C	A	C	A	0.8472	-0.1467	0.2932	0.009981	FALSE	FALSE	FALSE	finn-b-O15_PRE_OR_ECLAMPSIA	6	32332661	0.1204	NA	0.2231	Pre-eclampsia or eclampsia || id:finn-b-O15_PRE_OR_ECLAMPSIA	Pre-eclampsia or eclampsia	Pre-eclampsia or eclampsia || ||	TRUE	igd	6	32332661	0.0428	2.69215e-87	58284	ebi-a-GCST90013534	|| id:ebi-a-GCST90013534	TRUE	reported	igd	241.421	0.00328882	191.859	2	TRUE
31	rs3757387	C	T	C	T	0.1236	-0.0274	0.5585	0.4241	FALSE	FALSE	FALSE	finn-b-O15_PRE_OR_ECLAMPSIA	7	128576086	0.024	NA	0.253	Pre-eclampsia or eclampsia || id:finn-b-O15_PRE_OR_ECLAMPSIA	Pre-eclampsia or eclampsia	Pre-eclampsia or eclampsia || ||	TRUE	igd	7	128576086	0.0137	1.86681e-19	58284	ebi-a-GCST90013534	|| id:ebi-a-GCST90013534	TRUE	reported	igd	241.421	0.00557201	325.8	2	TRUE
32	rs3761959	T	C	T	C	0.0744	0.0012	0.3069	0.4162	FALSE	FALSE	FALSE	finn-b-O15_PRE_OR_ECLAMPSIA	1	157669278	0.0239	NA	0.9616	Pre-eclampsia or eclampsia || id:finn-b-O15_PRE_OR_ECLAMPSIA	Pre-eclampsia or eclampsia	Pre-eclampsia or eclampsia || ||	TRUE	igd	1	157669278	0.0115	9.64495e-11	58284	ebi-a-GCST90013534	|| id:ebi-a-GCST90013534	TRUE	reported	igd	241.421	0.0041063	239.745	2	TRUE
33	rs3806624	G	A	G	A	0.0863	-0.0464	0.7654	0.4779	FALSE	FALSE	FALSE	finn-b-O15_PRE_OR_ECLAMPSIA	3	27764623	0.0237	NA	0.0495599	Pre-eclampsia or eclampsia || id:finn-b-O15_PRE_OR_ECLAMPSIA	Pre-eclampsia or eclampsia	Pre-eclampsia or eclampsia || ||	TRUE	igd	3	27764623	0.0131	3.93641e-11	58284	ebi-a-GCST90013534	|| id:ebi-a-GCST90013534	TRUE	reported	igd	241.421	0.0030986	180.728	2	TRUE
34	rs3825568	T	C	T	C	0.0812	-0.027	0.4254	0.481	FALSE	FALSE	FALSE	finn-b-O15_PRE_OR_ECLAMPSIA	14	69260588	0.0237	NA	0.2546	Pre-eclampsia or eclampsia || id:finn-b-O15_PRE_OR_ECLAMPSIA	Pre-eclampsia or eclampsia	Pre-eclampsia or eclampsia || ||	TRUE	igd	14	69260588	0.0118	6.1038e-12	58284	ebi-a-GCST90013534	|| id:ebi-a-GCST90013534	TRUE	reported	igd	241.421	0.00489143	285.81	2	TRUE
35	rs42034	G	A	G	A	0.0871	-0.009	0.465	0.2385	FALSE	FALSE	FALSE	finn-b-O15_PRE_OR_ECLAMPSIA	7	92239144	0.0277	NA	0.744099	Pre-eclampsia or eclampsia || id:finn-b-O15_PRE_OR_ECLAMPSIA	Pre-eclampsia or eclampsia	Pre-eclampsia or eclampsia || ||	TRUE	igd	7	92239144	0.0153	1.28499e-08	58284	ebi-a-GCST90013534	|| id:ebi-a-GCST90013534	TRUE	reported	igd	241.421	0.00317631	185.275	2	TRUE
36	rs4409785	C	T	C	T	0.0982	0.0194	0.4338	0.1676	FALSE	FALSE	FALSE	finn-b-O15_PRE_OR_ECLAMPSIA	11	95311422	0.0316	NA	0.539	Pre-eclampsia or eclampsia || id:finn-b-O15_PRE_OR_ECLAMPSIA	Pre-eclampsia or eclampsia	Pre-eclampsia or eclampsia || ||	TRUE	igd	11	95311422	0.017	7.84802e-09	58284	ebi-a-GCST90013534	|| id:ebi-a-GCST90013534	TRUE	reported	igd	241.421	0.00286387	166.998	2	TRUE
37	rs4602367	G	A	G	A	0.075	0.0024	0.6972	0.6157	FALSE	FALSE	FALSE	finn-b-O15_PRE_OR_ECLAMPSIA	3	17053499	0.0243	NA	0.922	Pre-eclampsia or eclampsia || id:finn-b-O15_PRE_OR_ECLAMPSIA	Pre-eclampsia or eclampsia	Pre-eclampsia or eclampsia || ||	TRUE	igd	3	17053499	0.0117	1.75699e-10	58284	ebi-a-GCST90013534	|| id:ebi-a-GCST90013534	TRUE	reported	igd	241.421	0.00396902	231.698	2	TRUE
38	rs4713777	A	G	A	G	0.1172	0.0012	0.5022	0.07943	FALSE	FALSE	FALSE	finn-b-O15_PRE_OR_ECLAMPSIA	6	34380137	0.0434	NA	0.9788	Pre-eclampsia or eclampsia || id:finn-b-O15_PRE_OR_ECLAMPSIA	Pre-eclampsia or eclampsia	Pre-eclampsia or eclampsia || ||	TRUE	igd	6	34380137	0.0161	3.45621e-13	58284	ebi-a-GCST90013534	|| id:ebi-a-GCST90013534	TRUE	reported	igd	241.421	0.00387872	226.406	2	TRUE
39	rs4717901	C	A	C	A	0.249	0.0371	0.1939	0.03533	FALSE	FALSE	FALSE	finn-b-O15_PRE_OR_ECLAMPSIA	7	74016979	0.0649	NA	0.567599	Pre-eclampsia or eclampsia || id:finn-b-O15_PRE_OR_ECLAMPSIA	Pre-eclampsia or eclampsia	Pre-eclampsia or eclampsia || ||	TRUE	igd	7	74016979	0.0349	9.52138e-13	58284	ebi-a-GCST90013534	|| id:ebi-a-GCST90013534	TRUE	reported	igd	241.421	0.00109647	63.8241	2	TRUE
40	rs4963581	A	G	A	G	0.0856	0.04	0.5109	0.176	FALSE	FALSE	FALSE	finn-b-O15_PRE_OR_ECLAMPSIA	12	24813281	0.0311	NA	0.1975	Pre-eclampsia or eclampsia || id:finn-b-O15_PRE_OR_ECLAMPSIA	Pre-eclampsia or eclampsia	Pre-eclampsia or eclampsia || ||	TRUE	igd	12	24813281	0.0156	3.75301e-08	58284	ebi-a-GCST90013534	|| id:ebi-a-GCST90013534	TRUE	reported	igd	241.421	0.00301605	175.899	2	TRUE
41	rs5020946	T	G	T	G	0.6519	0.0491	0.4122	0.432	FALSE	FALSE	FALSE	finn-b-O15_PRE_OR_ECLAMPSIA	6	32450089	0.0293	NA	0.0932202	Pre-eclampsia or eclampsia || id:finn-b-O15_PRE_OR_ECLAMPSIA	Pre-eclampsia or eclampsia	Pre-eclampsia or eclampsia || ||	TRUE	igd	6	32450089	0.0169	1e-200	58284	ebi-a-GCST90013534	|| id:ebi-a-GCST90013534	TRUE	reported	igd	241.421	0.0189769	1124.76	2	TRUE
42	rs502919	C	T	C	T	0.0829	-0.0261	0.4349	0.1678	FALSE	FALSE	FALSE	finn-b-O15_PRE_OR_ECLAMPSIA	10	6517167	0.0317	NA	0.4105	Pre-eclampsia or eclampsia || id:finn-b-O15_PRE_OR_ECLAMPSIA	Pre-eclampsia or eclampsia	Pre-eclampsia or eclampsia || ||	TRUE	igd	10	6517167	0.0134	6.17007e-10	58284	ebi-a-GCST90013534	|| id:ebi-a-GCST90013534	TRUE	reported	igd	241.421	0.0038935	227.272	2	TRUE
43	rs59846247	C	G	C	G	0.1679	0.026	0.146	0.04334	FALSE	TRUE	FALSE	finn-b-O15_PRE_OR_ECLAMPSIA	6	30861398	0.0577	NA	0.6521	Pre-eclampsia or eclampsia || id:finn-b-O15_PRE_OR_ECLAMPSIA	Pre-eclampsia or eclampsia	Pre-eclampsia or eclampsia || ||	TRUE	igd	6	30861398	0.0307	4.53503e-08	58284	ebi-a-GCST90013534	|| id:ebi-a-GCST90013534	TRUE	reported	igd	241.421	0.000762194	44.3515	2	TRUE
44	rs62394491	T	C	T	C	0.1059	-0.0161	0.5898	0.05278	FALSE	FALSE	FALSE	finn-b-O15_PRE_OR_ECLAMPSIA	6	25934106	0.0526	NA	0.759	Pre-eclampsia or eclampsia || id:finn-b-O15_PRE_OR_ECLAMPSIA	Pre-eclampsia or eclampsia	Pre-eclampsia or eclampsia || ||	TRUE	igd	6	25934106	0.0168	2.76701e-10	58284	ebi-a-GCST90013534	|| id:ebi-a-GCST90013534	TRUE	reported	igd	241.421	0.003115	181.688	2	TRUE
45	rs62422878	T	C	T	C	0.1037	0.0232	0.0879	0.2147	FALSE	FALSE	FALSE	finn-b-O15_PRE_OR_ECLAMPSIA	6	106676470	0.0289	NA	0.4216	Pre-eclampsia or eclampsia || id:finn-b-O15_PRE_OR_ECLAMPSIA	Pre-eclampsia or eclampsia	Pre-eclampsia or eclampsia || ||	TRUE	igd	6	106676470	0.0176	3.57396e-09	58284	ebi-a-GCST90013534	|| id:ebi-a-GCST90013534	TRUE	reported	igd	241.421	0.000921012	53.6016	2	TRUE
46	rs6679677	A	C	A	C	0.591	0.0396	0.0563	0.1481	FALSE	FALSE	FALSE	finn-b-O15_PRE_OR_ECLAMPSIA	1	114303808	0.0331	NA	0.2313	Pre-eclampsia or eclampsia || id:finn-b-O15_PRE_OR_ECLAMPSIA	Pre-eclampsia or eclampsia	Pre-eclampsia or eclampsia || ||	TRUE	igd	1	114303808	0.023	1.40929e-145	58284	ebi-a-GCST90013534	|| id:ebi-a-GCST90013534	TRUE	reported	igd	241.421	0.00203683	118.673	2	TRUE
47	rs71508903	T	C	T	C	0.1487	0.0038	0.1689	0.1858	FALSE	FALSE	FALSE	finn-b-O15_PRE_OR_ECLAMPSIA	10	63779871	0.0305	NA	0.9012	Pre-eclampsia or eclampsia || id:finn-b-O15_PRE_OR_ECLAMPSIA	Pre-eclampsia or eclampsia	Pre-eclampsia or eclampsia || ||	TRUE	igd	10	63779871	0.0143	3.12608e-25	58284	ebi-a-GCST90013534	|| id:ebi-a-GCST90013534	TRUE	reported	igd	241.421	0.0035027	204.38	2	TRUE
48	rs7170107	T	C	T	C	0.1366	-0.0237	0.1214	0.2625	FALSE	FALSE	FALSE	finn-b-O15_PRE_OR_ECLAMPSIA	15	70010647	0.0268	NA	0.3774	Pre-eclampsia or eclampsia || id:finn-b-O15_PRE_OR_ECLAMPSIA	Pre-eclampsia or eclampsia	Pre-eclampsia or eclampsia || ||	TRUE	igd	15	70010647	0.0158	6.11223e-18	58284	ebi-a-GCST90013534	|| id:ebi-a-GCST90013534	TRUE	reported	igd	241.421	0.00200275	116.684	2	TRUE
49	rs7206670	T	G	T	G	0.0701	0.0102	0.3852	0.611	FALSE	FALSE	FALSE	finn-b-O15_PRE_OR_ECLAMPSIA	16	11833886	0.0243	NA	0.6747	Pre-eclampsia or eclampsia || id:finn-b-O15_PRE_OR_ECLAMPSIA	Pre-eclampsia or eclampsia	Pre-eclampsia or eclampsia || ||	TRUE	igd	16	11833886	0.0119	4.142e-09	58284	ebi-a-GCST90013534	|| id:ebi-a-GCST90013534	TRUE	reported	igd	241.421	0.00402277	234.848	2	TRUE
50	rs76153210	T	C	T	C	0.1597	0.1887	0.2047	0.01159	FALSE	FALSE	FALSE	finn-b-O15_PRE_OR_ECLAMPSIA	6	44284508	0.1111	NA	0.0893696	Pre-eclampsia or eclampsia || id:finn-b-O15_PRE_OR_ECLAMPSIA	Pre-eclampsia or eclampsia	Pre-eclampsia or eclampsia || ||	TRUE	igd	6	44284508	0.0205	6.83282e-15	58284	ebi-a-GCST90013534	|| id:ebi-a-GCST90013534	TRUE	reported	igd	241.421	0.00212289	123.698	2	TRUE
51	rs76739100	A	G	A	G	0.3241	0.0821	0.0414	0.01654	FALSE	FALSE	FALSE	finn-b-O15_PRE_OR_ECLAMPSIA	6	32171538	0.0927	NA	0.3758	Pre-eclampsia or eclampsia || id:finn-b-O15_PRE_OR_ECLAMPSIA	Pre-eclampsia or eclampsia	Pre-eclampsia or eclampsia || ||	TRUE	igd	6	32171538	0.0277	1.59809e-31	58284	ebi-a-GCST90013534	|| id:ebi-a-GCST90013534	TRUE	reported	igd	241.421	0.000575225	33.4657	2	TRUE
52	rs7748243	T	C	T	C	0.0674	0.022	0.2291	0.3839	FALSE	FALSE	FALSE	finn-b-O15_PRE_OR_ECLAMPSIA	6	138290146	0.0243	NA	0.3644	Pre-eclampsia or eclampsia || id:finn-b-O15_PRE_OR_ECLAMPSIA	Pre-eclampsia or eclampsia	Pre-eclampsia or eclampsia || ||	TRUE	igd	6	138290146	0.0124	4.94504e-08	58284	ebi-a-GCST90013534	|| id:ebi-a-GCST90013534	TRUE	reported	igd	241.421	0.00265656	154.877	2	TRUE
53	rs7749323	A	G	A	G	0.2835	0.1105	0.0461	0.01797	FALSE	FALSE	FALSE	finn-b-O15_PRE_OR_ECLAMPSIA	6	138230389	0.0893	NA	0.2158	Pre-eclampsia or eclampsia || id:finn-b-O15_PRE_OR_ECLAMPSIA	Pre-eclampsia or eclampsia	Pre-eclampsia or eclampsia || ||	TRUE	igd	6	138230389	0.0253	3.46817e-29	58284	ebi-a-GCST90013534	|| id:ebi-a-GCST90013534	TRUE	reported	igd	241.421	0.000668338	38.8865	2	TRUE
54	rs78434076	G	C	G	C	0.109	-0.0123	0.2531	0.03097	FALSE	TRUE	FALSE	finn-b-O15_PRE_OR_ECLAMPSIA	21	45675361	0.0681	NA	0.8566	Pre-eclampsia or eclampsia || id:finn-b-O15_PRE_OR_ECLAMPSIA	Pre-eclampsia or eclampsia	Pre-eclampsia or eclampsia || ||	TRUE	igd	21	45675361	0.0176	6.23893e-10	58284	ebi-a-GCST90013534	|| id:ebi-a-GCST90013534	TRUE	reported	igd	241.421	0.00228263	133.027	2	TRUE
55	rs8032939	C	T	C	T	0.1244	0.0119	0.6126	0.2804	FALSE	FALSE	FALSE	finn-b-O15_PRE_OR_ECLAMPSIA	15	38834033	0.0263	NA	0.651499	Pre-eclampsia or eclampsia || id:finn-b-O15_PRE_OR_ECLAMPSIA	Pre-eclampsia or eclampsia	Pre-eclampsia or eclampsia || ||	TRUE	igd	15	38834033	0.0123	4.46581e-24	58284	ebi-a-GCST90013534	|| id:ebi-a-GCST90013534	TRUE	reported	igd	241.421	0.00669618	391.974	2	TRUE
56	rs8133843	A	G	A	G	0.0769	-0.0003	0.4104	0.6404	FALSE	FALSE	FALSE	finn-b-O15_PRE_OR_ECLAMPSIA	21	36738242	0.0247	NA	0.9906	Pre-eclampsia or eclampsia || id:finn-b-O15_PRE_OR_ECLAMPSIA	Pre-eclampsia or eclampsia	Pre-eclampsia or eclampsia || ||	TRUE	igd	21	36738242	0.0118	8.77607e-11	58284	ebi-a-GCST90013534	|| id:ebi-a-GCST90013534	TRUE	reported	igd	241.421	0.00458572	267.865	2	TRUE
57	rs916287	C	G	C	G	0.1426	-0.052	0.9395	0.8991	FALSE	TRUE	FALSE	finn-b-O15_PRE_OR_ECLAMPSIA	6	36350858	0.0392	NA	0.1846	Pre-eclampsia or eclampsia || id:finn-b-O15_PRE_OR_ECLAMPSIA	Pre-eclampsia or eclampsia	Pre-eclampsia or eclampsia || ||	TRUE	igd	6	36350858	0.0229	4.51804e-10	58284	ebi-a-GCST90013534	|| id:ebi-a-GCST90013534	TRUE	reported	igd	241.421	0.000530373	30.8549	2	TRUE
58	rs9271365	G	T	G	T	0.4888	0.0743	0.5857	0.3662	FALSE	FALSE	FALSE	finn-b-O15_PRE_OR_ECLAMPSIA	6	32586794	0.0262	NA	0.00452501	Pre-eclampsia or eclampsia || id:finn-b-O15_PRE_OR_ECLAMPSIA	Pre-eclampsia or eclampsia	Pre-eclampsia or eclampsia || ||	TRUE	igd	6	32586794	0.0128	1e-200	58284	ebi-a-GCST90013534	|| id:ebi-a-GCST90013534	TRUE	reported	igd	241.421	0.0248417	1481.22	2	TRUE
59	rs9296059	C	A	C	A	0.1518	-0.0197	0.3897	0.1247	FALSE	FALSE	FALSE	finn-b-O15_PRE_OR_ECLAMPSIA	6	32893102	0.0361	NA	0.585	Pre-eclampsia or eclampsia || id:finn-b-O15_PRE_OR_ECLAMPSIA	Pre-eclampsia or eclampsia	Pre-eclampsia or eclampsia || ||	TRUE	igd	6	32893102	0.0235	1.03801e-10	58284	ebi-a-GCST90013534	|| id:ebi-a-GCST90013534	TRUE	reported	igd	241.421	0.00224332	130.731	2	TRUE
60	rs947474	A	G	A	G	0.0948	0.0134	0.5802	0.8185	FALSE	FALSE	FALSE	finn-b-O15_PRE_OR_ECLAMPSIA	10	6390450	0.0307	NA	0.6627	Pre-eclampsia or eclampsia || id:finn-b-O15_PRE_OR_ECLAMPSIA	Pre-eclampsia or eclampsia	Pre-eclampsia or eclampsia || ||	TRUE	igd	10	6390450	0.0162	5.243e-09	58284	ebi-a-GCST90013534	|| id:ebi-a-GCST90013534	TRUE	reported	igd	241.421	0.00301911	176.078	2	TRUE
61	rs9532434	C	T	C	T	0.114	-0.0078	0.7956	0.6359	FALSE	FALSE	FALSE	finn-b-O15_PRE_OR_ECLAMPSIA	13	40355913	0.0245	NA	0.749799	Pre-eclampsia or eclampsia || id:finn-b-O15_PRE_OR_ECLAMPSIA	Pre-eclampsia or eclampsia	Pre-eclampsia or eclampsia || ||	TRUE	igd	13	40355913	0.0126	1.94089e-19	58284	ebi-a-GCST90013534	|| id:ebi-a-GCST90013534	TRUE	reported	igd	241.421	0.00400701	233.925	2	TRUE
62	rs9693589	A	G	A	G	0.1127	-0.0252	0.4006	0.2606	FALSE	FALSE	FALSE	finn-b-O15_PRE_OR_ECLAMPSIA	8	11348961	0.0302	NA	0.4045	Pre-eclampsia or eclampsia || id:finn-b-O15_PRE_OR_ECLAMPSIA	Pre-eclampsia or eclampsia	Pre-eclampsia or eclampsia || ||	TRUE	igd	8	11348961	0.0128	1.49589e-18	58284	ebi-a-GCST90013534	|| id:ebi-a-GCST90013534	TRUE	reported	igd	241.421	0.00566777	331.431	2	TRUE
63	rs9784858	C	G	C	G	0.2222	0.0538	0.353	0.1156	FALSE	TRUE	FALSE	finn-b-O15_PRE_OR_ECLAMPSIA	6	32787175	0.037	NA	0.1456	Pre-eclampsia or eclampsia || id:finn-b-O15_PRE_OR_ECLAMPSIA	Pre-eclampsia or eclampsia	Pre-eclampsia or eclampsia || ||	TRUE	igd	6	32787175	0.0178	1.003e-35	58284	ebi-a-GCST90013534	|| id:ebi-a-GCST90013534	TRUE	reported	igd	241.421	0.00549621	321.344	2	TRUE
64	rs9927316	G	C	G	C	0.0906	0.0235	0.2837	0.1926	FALSE	TRUE	FALSE	finn-b-O15_PRE_OR_ECLAMPSIA	16	86016401	0.0302	NA	0.4375	Pre-eclampsia or eclampsia || id:finn-b-O15_PRE_OR_ECLAMPSIA	Pre-eclampsia or eclampsia	Pre-eclampsia or eclampsia || ||	TRUE	igd	16	86016401	0.0136	2.30303e-11	58284	ebi-a-GCST90013534	|| id:ebi-a-GCST90013534	TRUE	reported	igd	241.421	0.00341574	199.289	2	TRUE
65	rs9943599	T	C	T	C	0.083	0.0581	0.3545	0.6845	FALSE	FALSE	FALSE	finn-b-O15_PRE_OR_ECLAMPSIA	11	9752741	0.0256	NA	0.0234498	Pre-eclampsia or eclampsia || id:finn-b-O15_PRE_OR_ECLAMPSIA	Pre-eclampsia or eclampsia	Pre-eclampsia or eclampsia || ||	TRUE	igd	11	9752741	0.0131	2.70402e-10	58284	ebi-a-GCST90013534	|| id:ebi-a-GCST90013534	TRUE	reported	igd	241.421	0.00379777	221.663	2	TRUE
